# Supplementary material for: In Vivo Treatment with Insulin-like Growth Factor 1 Reduces CCR5 Expression on Vaccine-Induced Activated CD4+ T-Cells
Source: Vaccines (Basel). 2023 Oct 30;11(11):1662. doi: 10.3390/vaccines11111662 (PMC10675829; doi:10.3390/vaccines11111662)
Supplement: Supplementary file 1 [file vaccines-11-01662-s001.zip]

Archive with 1 entries (1 files):
- vaccines-2615028-supplementary.pdf
